# Supplementary material for: Causal effect of severe and non‐severe malaria on dyslipidemia in African Ancestry individuals: A Mendelian randomization study
Source: Ann Hum Genet. 2024 Mar 15;89(4):178–87. doi: 10.1111/ahg.12555 (PMC12152522; doi:10.1111/ahg.12555)
Supplement: Supplementary file 1 — Supplementary information [file AHG-89-178-s001.xlsx]

## Sheet: Instruments HDL_CM
SNP	effect_allele.exposure	other_allele.exposure	effect_allele.outcome	other_allele.outcome	beta.exposure	beta.outcome	eaf.exposure	eaf.outcome	se.outcome	pval.outcome	se.exposure	pval.exposure		fstat	GENE
rs113850170	T	C	T	C	-0.7148	0.0281533	0.0493	0.0297	0.0407343	0.0250615	0.1184	1.5684808346811e-09		36.4473	HBB
rs141935051	C	G	C	G	0.4136	-0.011202	0.8933	0.9326	0.0191101	0.62919	0.0645	1.43243472913021e-10		41.1189	MMP26
rs334	A	T	A	T	1.5256	-0.0655699	0.9438	0.997	0.0275645	0.00428721	0.1546	5.7268993367985e-23		97.3783	HBB
rs74895817	A	G	A	G	0.7812	0.0119941	0.9659	0.9815	0.0607599	0.138284	0.1413	3.22681592443883e-08		30.5661	OR51L1

## Sheet: Instruments LDL_CM
SNP	effect_allele.exposure	other_allele.exposure	effect_allele.outcome	other_allele.outcome	beta.exposure	beta.outcome	eaf.exposure	eaf.outcome	se.outcome	pval.outcome	se.exposure	pval.exposure		fstat	GENE
rs113850170	T	C	T	C	-0.7148	0.0342433	0.0493	0.0297	0.0400814	0.0336699	0.1184	1.5684808346811e-09		36.4473	HBB
rs141935051	C	G	C	G	0.4136	-0.0310317	0.8933	0.9326	0.0320822	0.0874906	0.0645	1.43243472913021e-10		41.1189	MMP26
rs334	A	T	A	T	1.5256	-0.032028	0.9438	0.997	0.0416974	0.0421646	0.1546	5.7268993367985e-23		97.3783	HBB
rs74895817	A	G	A	G	0.7812	-0.000891681	0.9659	0.9815	0.0505604	0.490511	0.1413	3.22681592443883e-08		30.5661	OR51L1

## Sheet: Instruments TC_CM
SNP	effect_allele.exposure	other_allele.exposure	effect_allele.outcome	other_allele.outcome	beta.exposure	beta.outcome	eaf.exposure	eaf.outcome	se.outcome	pval.outcome	se.exposure	pval.exposure		fstat	GENE
rs113850170	T	C	T	C	-0.7148	0.0586417	0.0493	0.0297	0.0258658	0.019475	0.1184	1.5684808346811e-09		36.4473	HBB
rs141935051	C	G	C	G	0.4136	-0.0306207	0.8933	0.9326	0.0366851	0.0367353	0.0645	1.43243472913021e-10		41.1189	MMP26
rs334	A	T	A	T	1.5256	-0.0387493	0.9438	0.997	0.0403943	0.0266197	0.1546	5.7268993367985e-23		97.3783	HBB
rs74895817	A	G	A	G	0.7812	-0.00127578	0.9659	0.9815	0.0527384	0.380181	0.1413	3.22681592443883e-08		30.5661	OR51L1

## Sheet: Instruments TG_CM
SNP	effect_allele.exposure	other_allele.exposure	effect_allele.outcome	other_allele.outcome	beta.exposure	beta.outcome	eaf.exposure	eaf.outcome	se.outcome	pval.outcome	se.exposure	pval.exposure		fstat	GENE
rs113850170	T	C	T	C	-0.7148	0.00170142	0.0493	0.0297	0.0417791	0.36001	0.1184	1.5684808346811e-09		36.4473	HBB
rs141935051	C	G	C	G	0.4136	0.0120348	0.8933	0.9326	0.0238339	0.417385	0.0645	1.43243472913021e-10		41.1189	MMP26
rs334	A	T	A	T	1.5256	0.0403187	0.9438	0.997	0.0227834	0.0940367	0.1546	5.7268993367985e-23		97.3783	HBB
rs74895817	A	G	A	G	0.7812	-0.00485198	0.9659	0.9815	0.033253	0.925712	0.1413	3.22681592443883e-08		30.5661	OR51L1

## Sheet: Instruments HDL_Other subtypes
SNP	effect_allele.exposure	other_allele.exposure	effect_allele.outcome	other_allele.outcome	beta.exposure	beta.outcome	eaf.exposure	eaf.outcome	se.outcome	pval.outcome	se.exposure	pval.exposure		fstat	GENE
rs116423146	T	C	T	C	-0.306	-0.0153778	0.9101	0.928	0.0363626	0.372352	0.0526	5.9737658049608e-09		33.8432	ARL14
rs184097750	A	C	A	C	-0.8603	0.0356194	0.0365	0.0052	0.0555936	0.574801	0.1263	9.65461632707126e-12		46.3973	HBE1
rs334	A	T	A	T	0.9078	-0.0655699	0.9414	0.997	0.0275645	0.00428721	0.0876	3.65268373504057e-25		107.392	HBB
rs7927066	A	G	A	G	-0.1921	0.00345659	0.3186	0.2627	0.0128416	0.880558	0.0333	7.98527809288762e-09		33.2787	OR52A5

## Sheet: Instruments LDL_Other subtypes
SNP	effect_allele.exposure	other_allele.exposure	effect_allele.outcome	other_allele.outcome	beta.exposure	beta.outcome	eaf.exposure	eaf.outcome	se.outcome	pval.outcome	se.exposure	pval.exposure		fstat	GENE
rs116423146	T	C	T	C	-0.306	-0.0163295	0.9101	0.928	0.0172565	0.410632	0.0526	5.9737658049608e-09		33.8432	ARL14
rs184097750	A	C	A	C	-0.8603	0.0509911	0.0365	0.0052	0.0552223	0.405184	0.1263	9.65461632707126e-12		46.3973	HBE1
rs334	A	T	A	T	0.9078	-0.032028	0.9414	0.997	0.0416974	0.0421646	0.0876	3.65268373504057e-25		107.392	HBB
rs7927066	A	G	A	G	-0.1921	0.00734635	0.3186	0.2627	0.0103152	0.548072	0.0333	7.98527809288762e-09		33.2787	OR52A5

## Sheet: Instruments TC_Other subtypes
SNP	effect_allele.exposure	other_allele.exposure	effect_allele.outcome	other_allele.outcome	beta.exposure	beta.outcome	eaf.exposure	eaf.outcome	se.outcome	pval.outcome	se.exposure	pval.exposure		fstat	GENE
rs116423146	T	C	T	C	-0.306	-0.0165038	0.9101	0.928	0.0172306	0.404348	0.0526	5.9737658049608e-09		33.8432	ARL14
rs184097750	A	C	A	C	-0.8603	0.0713171	0.0365	0.0052	0.0553165	0.232835	0.1263	9.65461632707126e-12		46.3973	HBE1
rs334	A	T	A	T	0.9078	-0.0387493	0.9414	0.997	0.0403943	0.0266197	0.0876	3.65268373504057e-25		107.392	HBB
rs7927066	A	G	A	G	-0.1921	0.00376527	0.3186	0.2627	0.0102952	0.77302	0.0333	7.98527809288762e-09		33.2787	OR52A5

## Sheet: Instruments TG_Other subtypes
SNP	effect_allele.exposure	other_allele.exposure	effect_allele.outcome	other_allele.outcome	beta.exposure	beta.outcome	eaf.exposure	eaf.outcome	se.outcome	pval.outcome	se.exposure	pval.exposure		fstat	GENE
rs116423146	T	C	T	C	-0.306	0.0232687	0.9101	0.928	0.0171535	0.220682	0.0526	5.9737658049608e-09		33.8432	ARL14
rs184097750	A	C	A	C	-0.8603	0.0590044	0.0365	0.0052	0.125978	0.0918737	0.1263	9.65461632707126e-12		46.3973	HBE1
rs334	A	T	A	T	0.9078	0.0403187	0.9414	0.997	0.0227834	0.0940367	0.0876	3.65268373504057e-25		107.392	HBB
rs7927066	A	G	A	G	-0.1921	-0.0188303	0.3186	0.2627	0.0220948	0.0575816	0.0333	7.98527809288762e-09		33.2787	OR52A5

## Sheet: Instruments HDL_SMA
SNP	effect_allele.exposure	other_allele.exposure	effect_allele.outcome	other_allele.outcome	beta.exposure	beta.outcome	eaf.exposure	eaf.outcome	se.outcome	pval.outcome	se.exposure	pval.exposure		fstats	GENE
rs334	A	T	A	T	0.823	-0.0655699	0.9374	0.997	0.0275645	0.00428721	0.1498	3.92948321860418e-08		30.1839	HBB

## Sheet: Instruments LDL_SMA
SNP	effect_allele.exposure	other_allele.exposure	effect_allele.outcome	other_allele.outcome	beta.exposure	beta.outcome	eaf.exposure	eaf.outcome	se.outcome	pval.outcome	se.exposure	pval.exposure		fstats	GENE
rs334	A	T	A	T	0.823	-0.032028	0.9374	0.997	0.0416974	0.0421646	0.1498	3.92948321860418e-08		30.1839	HBB

[truncated: 10 more sheets: Instruments TC_SMA, Instruments TG_SMA, Instruments HDL_SM, Instruments LDL_SM, Instruments TC_SM, Instruments TG_SM, Instruments HDL_RMM, Instruments LDL_RMM, Instruments TC_RMM, Instruments TG_RMM]
